# Supplementary material for: Microbial Contaminants of Cord Blood Units Identified by 16S rRNA Sequencing and by API Test System, and Antibiotic Sensitivity Profiling
Source: PLoS One. 2015 Oct 29;10(10):e0141152. doi: 10.1371/journal.pone.0141152 (PMC4626235; doi:10.1371/journal.pone.0141152)
Supplement: S2 Table — (XLSX) [file pone.0141152.s004.xlsx]

## Sheet: S2A Table. Bacilli
S2A Table. Antibiotic resistance patterns observed for OTUs belonging to the Bacilli.
			Penicillins									Carbapenems	Aminoglycosides				Cephalosporins		Glycopeptides			Lincosamides		Macrolides			Quinolones				Tetracyclines			Other classes of antibiotics
Taxonomic affiliation	OTU	n=	1	2	3	4	5	6	7	8	9	10	11	12	13	14	15	16	17	18	19	20	21	22	23	24	25	26	27	28	29	30	31	32	33	51	34	35	36	37	38	39	40
Streptococcus	1#	3	-	-	-	S	-	-	-	-	-	-	-	-	-	-	S	-	-	S	-	R	-	R	-	-	-	S	-	-	-	R	-	S	-	S	-	-	-	R(1); S(2)	-	-	-
	2#	2	-	-	-	-	S	-	-	-	-	-	S	-	S	-	S	-	S	S	-	-	-	R(1); S(1)	-	S	-	S	S	-	-	R(1); S(1)	-	S	S	-	-	-	S	-	R(1); S(1)	-	-
	3#	10	-	-	-	S	-	-	-	-	-	-	-	-	-	-	S	-	-	S	-	R(3); S(7)	-	R(3); S(7)	-	-	-	S	-	-	-	R	-	-	-	S	-	-	-	S	-	-	-
Lactococcus	4	3	-	S	-	-	-	S	-	-	-	-	-	-	S	S	-	-	S	-	S	-	-	-	S	-	I	S	-	-	-	-	S	-	-	S	-	-	R(1); I(2)	S	-	R	-
Enterococcus	5#	13	-	S	-	-	-	S	-	-	-	-	-	-	R(3); S(8); I(2)	R(5); S(1); I(7)	-	-	S	-	R(5); S(8)	-	-	-	I	-	R	S	-	-	-	-	S	-	-	S	-	-	I	I	-	S	-
	6#	1	-	S	-	-	-	S	-	-	-	-	-	-	S	S	-	-	S	-	I	-	-	-	I	-	R	I	-	-	-	-	R	-	-	S	-	-	R	S	-	S	-
	7#	64	-	S	-	-	-	S	-	-	-	-	-	-	S	S	-	-	S	-	S	-	-	-	S	-	R(15); S(49)	S	-	-	-	-	R(19); S(45)	-	-	S	-	-	R(8); S(27); I(29)	S	S(61); I(3)	R(10); I(54)	-
Lactobacillus	8*	2	S	-	-	-	R	-	S	S	S	S	-	-	-	-	-	S	-	-	-	-	S	-	-	-	-	-	-	-	-	-	-	-	-	S	-	R	-	-	-	-	-
	9*	3	S	-	-	-	R	-	S	S	S	S	-	-	-	-	-	S	-	-	-	-	S	-	-	-	-	-	-	-	-	-	-	-	-	S	-	R	-	-	-	-	-
	10#*	2	S	-	-	-	R	-	S	S	S	S	-	-	-	-	-	S	-	-	-	-	R	-	-	-	-	-	-	-	-	-	-	-	-	S	-	R	-	-	-	-	-
	11#	2	S	-	-	-	R(1); I(1)	-	S	S	S	S	-	-	-	-	-	R	-	R	-	-	S	-	-	-	-	-	R	-	-	-	-	-	-	R	-	R	-	-	-	S	S
Aerococcus	12#*	1	S	-	-	-	R	-	S	S	S	S	-	-	-	-	-	S	-	-	-	-	R	-	-	-	-	-	-	-	-	-	-	-	-	S	-	R	-	-	-	-	-
Staphylococcus	13	2	-	-	S	R	-	-	-	-	-	-	-	S	-	-	-	-	S	-	S	-	S	-	S	-	-	S	-	S	S	-	S	S	-	-	S	-	S	S	-	S	-
	14#	9	-	-	R(1); S(8)	R(7); S(2)	-	-	-	-	-	-	-	S	-	-	-	-	R(4); S(3); I(2)	-	S	-	R(1); S(9)	-	R(3); S(4); I(2)	-	-	S	-	S	S	-	R(3); S(6)	R(2); S(5); I(2)	-	-	R	-	R(2); S(7)	S	-	S	-
	15	3	-	-	S	R	-	-	-	-	-	-	-	S	-	-	-	-	S	-	S	-	S	-	I	-	-	S	-	S	-	-	S	S	-	-	S	-	S	S	-	I	-
	16	4	-	-	R(1); S(3)	R(3); S(1)	-	-	-	-	-	-	-	S	-	-	-	-	S	-	S	-	S(3); I(1)	-	R(3); S(1)	-	-	S	-	S	S	-	S	S	-	-	S	-	S	S	-	S	-
	17	2	-	-	S	S	-	-	-	-	-	-	-	S	-	-	-	-	S	-	S	-	S	-	S	-	-	S	-	S	S	-	S	S	-	-	S	-	S	S	-	S	-
	18#	6	-	-	R(1); S(5)	R(4); S(2)	-	-	-	-	-	-	-	R(1); S(5)	-	-	-	-	S	-	S	-	S	-	R(2); S(4)	-	-	R(2); S(4)	-	R(3); S(3)	S	-	R(1); S(5)	S(4); I(2)	-	-	S	-	S	S	-	R(1); S(5)	-
Bacillus	19#*	1	S	-	-	-	R	-	S	S	S	S	-	-	-	-	-	S	-	-	-	-	R	-	-	-	-	-	-	-	-	-	-	-	-	S	-	R	-	-	-	-	-
Values between brackets correspond to the number of strains that did not show similar resistance patterns within the same OTU.
S, sensitive; R, resistant; I, intermediary result when two concentrations of antibiotic were tested; -, not tested.
# OTUs grouping multiple antibiotic resistant strains.
* Tested by disc difusion method.
Antibiotics: 1, Amoxicillin-Clavulanic acid (8/4mg/l-16/8mg/l or 30µg*); 2, Ampicillin (4-8 mg/l); 3, Oxacillin (0.25mg/l); 4, Penicillin (0.12-0.2mg/l); 5, Penicillin (0.25-0.5mg/l or 10µg*); 6, Penicillin (8mg/l); 7, Piperacillin (16mg/l or 30µg*); 8, Piperacillin-Tazobactam (16/4mg/l or 30/6µg*); 9, Ticarcillin-clavulanic acid (16/2 mg/l or 75/10µg*); 10, Imipenem (4-8mg/l or 10µg*); 11, Kanam…

## Sheet: S2B Table. Clostridia
S2B Table. Antibiotic resistance patterns observed for OTUs belonging to the Clostridia.
			Penicillins					Carbapenems	Cephalosporins		Lincosamides	Other classes of antibiotics
Taxonomic affiliation	OTU	n=	1	2	3	4	5	6	7	8	9	10	11
Peptoniphilus	20	8	S	S	S	S	S	S	S(5); I(1)	R(1); S(5)	R(3); S(3)	S(5); I(1)	S
	21*	4	S	R	S	S	S	S	S	S	S	S	S
	22*	1	S	S	S	S	S	S	S	S	S	S	S
	23*	1	S	R	S	S	S	S	S	S	S	S	S
	24*	2	S	R	S	S	S	S	S	S	S	S	S
	25*	3	S	S	S	S	S	S	S	S	S	S	S
	26*	1	S	S	S	S	S	S	S	S	S	S	S
	27*	1	S	S	S	S	S	S	S	S	S	S	S
Anaerococcus	28*	2	S	R	S	S	S	S	S	S	S	S	S
	29*	1	S	S	S	S	S	S	S	S	R	S	S
Finegoldia	30*	4	S	R	S	S	S	S	S	S	R	S	S
Murdochiella	31*	2	S	S	S	S	S	S	S	S	S	S	S
Eubacterium	32	1	S	I	S	S	S	S	S	S	S	S	S
Values between brackets correspond to the number of strains that did not show similar resistance patterns within the same OTU.
S, sensitive; R, resistant; I, intermediary result when two concentrations of antibiotic were tested.
* Tested by disc difusion method.
Antibiotics: 1, Amoxicillin-Clavulanic acid (4/2-8/4mg/l or 30µg*); 2, Penicillin (0.5-2mg/l or 10µg*); 3, Piperacillin (32-64mg/l or 30µg*); 4, Piperacillin-Tazobactam (32/4-64/4mg/l or 30/6µg*); 5, Ticarcillin-clavulanic acid (32/2-64/2mg/l or 75/10µg*); 6, Imipenem (4-8mg/l or 10µg*); 7, Cefotetan (16-32mg/l or 30µg*); 8, Cefoxitin (16-32mg/l or 30µg*); 9, Clindamycin (2-4mg/l or 2µg*); 10, Ch…

## Sheet: S2C Table. Actinobacteria
S2C Table. Antibiotic resistance patterns observed for OTUs belonging to the Actinobacteria.
			Penicillins										Carbapenems	Aminoglycosides				Glycopeptides		Cephalosporins			Lincosamides		Macrolides		Quinolones			Tetracyclines		Other classes of antibiotics
Taxonomic affiliation	OTU	n=	1	2	3	4	5	6	7	8	9	10	11	12	13	14	15	16	17	18	19	20	21	22	23	24	25	26	27	28	29	30	31	32	33	34	35	36	37	38	39	40	41
Actinomyces	33	2	S	S	-	-	-	S	S	S	S	S	S	-	-	-	-	-	S	-	-	S	-	S	-	-	-	R(1); I(1)	-	-	-	-	-	-	S	-	-	R	-	-	-	-	S
Varibaculum	34*	3	-	S	-	-	-	S	S	S	-	S	S	-	-	-	-	-	-	-	S	S	-	S	-	-	-	-	-	-	-	-	-	-	S	-	-	-	R	-	-	-	-
	35*	2	-	S	-	-	-	S	S	S	-	S	S	-	-	-	-	-	-	-	S	S	-	S	-	-	-	-	-	-	-	-	-	-	S	-	-	-	-	-	-	-	-
Actinomyces	36*	4	-	S	-	-	-	R	S	S	-	S	S	-	-	-	-	-	-	-	S	S	-	S	-	-	-	-	-	-	-	-	-	-	S	-	-	-	R	-	-	-	-
Trueperella	37#	2	-	-	S	-	-	S	-	-	-	-	S	-	S	S	-	S	S	R	-	-	-	-	R	-	S	R	-	-	S	R	-	S	-	-	-	-	-	S	S	S	-
Brevibacterium	38#	3	-	-	-	S	S	-	-	-	-	-	-	R	-	S	R	S	S	-	-	-	R(1); S(2)	-	-	R(1); S(2)	I	-	R	R(1); S(2)	R(1); S(2)	-	R	S	-	R	R(1); S(2)	-	-	R	S	S	-
Zimmermannella	39#	1	-	-	-	R	R	-	-	-	-	-	-	R	-	S	R	S	S	-	-	-	R	-	-	R	S	-	S	S	R	-	R	S	-	R	S	-	-	R	S	S	-
Propionibacterium	40	2	S	S	-	-	-	S	S	S	S	S	S	-	-	-	-	-	S	-	-	S	-	R(1); S(1)	-	-	-	S	-	-	-	-	-	-	S	-	-	R	-	-	-	-	S
	41	4	-	S	-	-	-	S	S	S	-	S	S	-	-	-	-	-	-	-	S	S	-	S	-	-	-	-	-	-	-	-	-	-	S	-	-	-	R	-	-	-	-
	42	1	-	S	-	-	-	S	S	S	-	S	S	-	-	-	-	-	-	-	S	S	-	S	-	-	-	-	-	-	-	-	-	-	S	-	-	-	R	-	-	-	-
Bifidobacterium	43	1	-	S	-	-	-	S	S	S	-	S	S	-	-	-	-	-	-	-	S	S	-	S	-	-	-	-	-	-	-	-	-	-	S	-	-	-	R	-	-	-	-
Gardnerella	44*	3	-	S	-	-	-	S	S	S	-	S	S	-	-	-	-	-	-	-	R	S	-	R	-	-	-	-	-	-	-	-	-	-	S	-	-	-	-	-	-	-	-
Corynebacterium	45	15	-	-	-	-	-	-	-	-	-	-	-	-	-	-	-	-	-	-	-	-	-	-	-	-	-	-	-	-	-	-	-	-	-	-	-	-	-	-	-	-	-
	46#*	5	-	S	-	-	-	R	S	S	-	S	S	-	-	-	-	-	-	-	R	S	-	R	-	-	-	-	-	-	-	-	-	-	S	-	-	-	R	-	-	-	-
	47#	6	-	-	-	S	S	-	-	-	-	-	-	S	-	S	S	S	S	-	-	-	R	-	-	R(1); S(4)	S	-	S	S	S	-	S	S	-	R	S	-	-	S	S	S	-
Eggerthella	48	6	-	S	-	-	-	S(5); I(1)	S	S	-	S	S	-	-	-	-	-	-	-	S(2); I(4)	S	-	R(1); S(4)	-	-	-	-	-	-	-	-	-	-	S	-	-	-	S	-	-	-	-
Gordonibacter	49	2	-	S	-	-	-	S	S	S	-	S	S	-	-	-	-	-	-	-	R	S	-	S	-	-	-	-	-	-	-	-	-	-	S	-	-	-	S	-	-	-	-
Asaccharobacter	50*	1	-	S	-	-	-	R	S	S	-	S	S	-	-	-	-	-	-	-	S	S	-	S	-	-	-	-	-	-	-	-	-	-	S	-	-	-	S	-	-	-	-
Slackia	51*	2	-	S	-	-	-	S	S	S	-	S	S	-	-	-	-	-	-	-	S	S	-	S	-	-	-	-	-	-	-	-	-	-	S	-	-	-	S	-	-	-	-
Collinsella	52	3	-	S	-	-	-	S	S	S	-	S	S	-	-	-	-	-	-	-	S	S	-	I	-	-	-	-	-	-	-	-	-	-	S	-	-	-	S	-	-	-	-
Values between brackets correspond to the number of strains that did not show similar resistance patterns within the same OTU.
S, sensitive; R, resistant; I, intermediary result when two concentrations of antibiotic were tested; -, not tested.
# OTUs grouping multiple antibiotic resistant strains.
* Tested by disc difusion method.
Antibiotics: 1, Amoxicillin (0.5-2 mg/l); 2, Amoxicillin-Clavulanic acid (4/2-8/4mg/l or 30µg*); 3, Ampicillin (4-8 mg/l); 4, Oxacillin (2mg/l); 5, Penicillin (0.12mg/l); 6, Penicillin (0.5-2mg/l or 10µg*); 7, Piperacillin (32-64mg/l or 75µg*); 8, Piperacillin-Tazobactam (32/4-64/4mg/l or 30/6µg*); 9, Ticarcillin (8-16mg/l); 10, Ticarcillin-clavulanic acid (32/2-64/2mg/l or 75/10µg*); 11, Imipene…

## Sheet: S2D Table. Bacteroidia
S2D Table. Antibiotic resistance patterns observed for OTUs belonging to the Bacteroidia.
			Penicillins												Cephalosporins					Carbapenems	Glycopeptides	Lincosamides	Tetracyclines	Other classes of antibiotics
Taxonomic affiliation	OTU	n=	1	2	3	4	5	6	7	8	9	10	11	12	13	14	15	16	17	18	19	20	21	22	23	24	25
Bacteroides	53	4	-	-	-	S	-	-	R	-	S	S	-	S	-	-	-	S	S	S	-	R(1); S(3)	-	S	-	-	S
	54	1	-	-	-	S	-	-	R	-	I	S	-	S	-	-	-	R	R	S	-	S	-	S	-	-	-
	55#	2	R	-	R	R	R	-	R	-	I	S	S	R	-	-	-	R	S	R	-	I	-	S	-	S	S
	56	1	-	-	-	I	-	-	R	-	R	S	-	S	-	-	-	R	S	S	-	S	-	S	-	-	S
	57	1	-	-	-	S	-	-	R	-	I	S	-	S	-	-	-	R	R	S	-	S	-	I	-	-	S
	58#	5	-	-	-	R(1); S(2); I(2)	-	-	R	-	R(3); S(1); I(1)	S	-	S	-	-	-	R(2); S(1); I(2)	S(4); I(1)	S	-	R(4); S(1)	-	S	-	-	S
	59	1	-	-	-	S	-	-	R	-	R	S	-	S	-	-	-	S	S	S	-	R	-	S	-	-	S
	60#	28	-	R(3); S(18); I(7)	-	-	-	R	R(12); S(16)	S	-	R(1); S(26); I(1)	-	-	R(1); S(27)	R(4); S(24)	S(25); I(3)	-	-	-	R(13); S(13); I(2)	-	S	-	S	-	-
	61	7	-	-	-	R(1); S(5); I(1)	-	-	R	-	R(4); S(3)	S	-	S	-	-	-	S(6); I(1)	S	S	-	S	-	S	-	-	S
	62#	3	-	-	-	I	-	-	R	-	R	S	-	S	-	-	-	R	S(1); I(2)	S	-	R(1); S(2)	-	S	-	-	S
Parabacteroides	63#	3	-	-	-	R(1); S(1); I(1)	-	-	R	-	R	S(1); I(2)	-	R(1); S(2)	-	-	-	R	R(1); I(2)	R(1); S(2)	-	R(1); I(2)	-	S	-	-	S
	64#	3	-	-	-	R(1); S(2)	-	-	R	-	R(1); S(2)	S(2); I(1)	-	R(1); S(2)	-	-	-	R(1); I(2)	S	S	-	R(2); I(1)	-	S	-	-	S
	65#	3	-	-	-	R	-	-	R	-	R	S(2); I(1)	-	R(1); S(2)	-	-	-	R(2); I(1)	S(2); I(1)	S	-	R(1); S(1); I(1)	-	S	-	-	S
Barnesiella	66#	7	-	-	-	S	-	-	R(6); I(1)	-	R(2); S(5)	S	-	S	-	-	-	R(2); S(3); I(2)	S	S	-	R(3); S(4)	-	S	-	-	S
	67#*	1	-	-		-	R	-	R	R	R	S	-	S	-	-	-	R	S	S	-	R	-	S	-	S	-
Butyricimonas	68	1	-	-	-	S	-	-	R	-	R	R	-	S	-	-	-	I	I	S	-	R	-	S	-	-	S
Porphyromonadaceae	69	1	-	-	-	S	-	-	I	-	S	S	-	S	-	-	-	S	S	S	-	S	-	S	-	-	S
Odoribacter	70*	4	-	-	-	-	S	-	R	S	S	S	-	S	-	-	-	S	S	S	-	S	-	S		S	-
Alistipes	71	5	-	-	-	S	-	-	R	-	S	S	-	S	-	-	-	S	S	S	-	R(2); S(3)	-	S(2); I(3)	-	-	S
	72	4	-	-	-	S	-	-	R(1); S(3)	-	R(2); S(2)	S	-	S	-	-	-	S	S	S	-	S	-	S	-	-	S
	73	1	-	-	-	S	-	-	I	-	R	R	-	S	-	-	-	I	S	S	-	S	-	I	-	-	S
Values between brackets correspond to the number of strains that did not show similar resistance patterns within the same OTU.
S, sensitive; R, resistant; I, intermediary result when two concentrations of antibiotic were tested; -, not tested.
# OTUs grouping multiple antibiotic resistant strains.
* Tested by disc difusion method.
Antibitotics: 1, Amoxicillin (0.5-2 mg/l); 2, Amoxicillin (4-8 mg/l); 3, Amoxicillin (8-16mg/l); 4, Amoxicillin -Clavulanic acid (4/2-8/4mg/l); 5, Amoxicillin -Clavulanic acid (8/4mg/l-16/8mg/l or 30µg*); 6, Oxacillin (2mg/l); 7, Penicillin (0.5-2mg/l or 10µg*); 8, Piperacillin (16mg/l or 30µg*); 9, Piperacillin (32-64mg/l or 75µg*); 10, Piperacillin-Tazobactam (32/4-64/4mg/l or 30/6µg*); 11, Tic…

## Sheet: S2E Table. Proteobacteria
S2E Table. Antibiotic resistance patterns observed for OTUs belonging to the Proteobacteria.
				Penicillins														Cephalosporins			Carbapenems		Aminoglycosides						Cephalosporins				Glycopeptides	Macrolides	Quinolones	Lincosamides	Other classes of antibiotics
Taxonomic affiliation		OTU	n=	1	2	3	4	5	6	7	8	9	10	11	12	13	14	15	16	17	18	19	20	21	22	23	24	25	26	27	28	29	30	31	32	33	34	35	36	37	38
Gamma-	Escherichia	74	1	S	-	S	-	-	-	-	S	-	S	-	S	S	-	S	S	-	S	S	-	S	-	S	S	S	-	S	S	S	-	-	S	-	R	-	S	-	-
		75#	4	R(1); S(3)	-	R(1); S(3)	-	-	-	-	S	-	S	-	S	S	-	S	S	-	S	S	-	S	-	S	S	S	-	S	R(2); S(2)	S	-	-	S	-	R(2); S(2)	-	S	-	-
		76#	80	-	R(3); S(77)	-	R(2); S(78)	R(2); S(78)	R(21); S(59)	R(1); S(79)	-	R(23); S(57)	-	R(4); S(76)	-	-	S	R(23); S(57)	S	-	-	-	R(2); S(78)	-	-	R(2); S(78)	R(2); S(78)	R(2); S(78)	R(3); S(77)	-	-	-	R(2); S(78)	R(9); S(71)	-	-	-	-	-	-	-
	Klebsiella	77#	9	R(8); I(1)	-	S	-	-	-	-	R(2); S(1); I(6)	-	S	-	R	S	-	S	S	-	S	S	-	S	-	S	S	S	-	S	S	S	-	-	S	-	R(1); S(8)	-	R(1); S(8)	-	-
		78	2	-	S	-	S	S	S(1); I(1)	S	-	R(1); S(1)	-	S	-	-	S	S	S	-	-	-	S	-	-	S	S	S	S	-	-	-	S	S	-	-	-	-	-	-	-
	Enterobacter	79	2	R(1); S(1)	-	S	-	-	-	-	S(1); I(1)	-	S	-	R(1); S(1)	S	-	S	S	-	S	S	-	S	-	S	S	S	-	S	S	S	-	-	S	-	S	-	S	-	-
		80#	52	-	R(2); S(47); I(3)	-	S	S	R(15); S(37)	S	-	R(17); S(35)	-	R(4); S(48)	-	-	R(1); S(51)	R(15); S(37)	S	-	-	-	R(2); S(50)	-	-	S	R(1); S(51)	R(2); S(50)	S	-	-	-	R(4); S(48)	R(11); S(41)	-	-	-	-	-	-	-
	Proteus	81	4	R(1); S(3)	-	S	-	-	-	-	R(1); S(3)	-	S	-	R(1); S(3)	S	-	S	S	-	S	S	-	S	-	S	S	S	-	S	S	S	-	-	S	-	R(1); S(3)	-	S	-	-
Beta-	Burkholderia	82#	8	-	-	-	-	R	-	-	R(1); S(7)	-	S	-	R	R	-	R(1); S(7)	S	-	R	S	-	R	-	R	-	R	-	-	-	-	-	-	S	-	-	R	S	-	-
	Achromobacter	83#	3	-	-	-	-	S(2); I(1)	-	-	S	-	S	-	S	S	-	R(1); S(2)	S	-	S	S	-	R	-	R	-	R	-	-	-	-	-	-	R(1); S(2)	-	-	R	S	-	-
Delta-	Bilophila	84#*	2	-	-	S	-	-	-	R	S	S	-	S	-	-	S	-	-	R	S	-	-	-	-	-	-	-	-	-	S	-	-	-	-	R	-	-	-	R	S
Values between brackets correspond to the number of strains that did not show similar resistance patterns within the same OTU.
S, sensitive; R, resistant; I, intermediary result when two concentrations of antibiotic were tested; -, not tested.
# OTUs grouping multiple antibiotic resistant strains.
* Tested by disc difusion method.
Antibiotics: 1, Amoxicillin (8-16mg/l); 2, Amoxicillin-Clavulanic acid (4/2-8/4mg/l); 3, Amoxicillin-Clavulanic acid (8/4mg/l-16/8mg/l or 30µg*); 4, Ampicillin (4-8 mg/l); 5, Ampicillin-Sulbactam (8/4-16/8mg/l); 6, Penicillin (0.25-0.5mg/l); 7, Penicillin (8mg/l or 10µg*); 8, Piperacillin (16mg/l or 30µg*); 9, Piperacillin (32-64mg/l or 75µg*); 10, Piperacillin-Tazobactam (16/4mg/l); 11, Piperaci…
